# Supplementary material for: Effect of Multimodal Intervention (computer based cognitive training, diet and exercise) in comparison to health awareness among older adults with Subjective Cognitive Impairment (MISCI-Trial)—A Pilot Randomized Control Trial
Source: PLoS One. 2022 Nov 3;17(11):e0276986. doi: 10.1371/journal.pone.0276986 (PMC9632783; doi:10.1371/journal.pone.0276986)
Supplement: S1 Data — (XLSX) [file pone.0276986.s003.xlsx]

## Sheet: FINAL SCI 15 CASE
Group	Age	Gender	Education	Edu Score	HMSE Pre	HMSE Post	CDR Pre	CDR Post	TWDS Pre	TWDS Post	TCDS Pre	TCDS Post	TCWDS Pre	TCWDS Post	Remote M Pre	Remote M Post	Recent M Pre	Recent M post	MB Pre	MB Post	AC Pre	AC Po	DR Pre	DR Po	IR Pre	IR Post	RSP Pre	RSP Post	RDP Pre	RDP Post	VR Pre	VR Post	Recog Pre	Recog Post	Total Pre	Total Post
1	64	0	0	10	27	29	0	0	28	25	25	20	44	41	7	7	4	5	9	9	7	8	4	5	10	11	4	5	13	15	5	6	9	10	72	81
1	63	0	0	10	28	29	0	0	27	25	34	31	40	37	7	7	5	5	5	8	5	5	8	9	9	10	5	5	15	15	9	10	10	10	78	84
1	77	0	1	15	27	29	0	0	33	29	13	10	39	35	7	7	5	5	9	9	9	12	10	12	12	13	5	5	15	15	12	12	10	10	94	100
1	68	0	1	15	29	29	0	0	15	14	23	20	34	30	7	7	5	5	8	8	10	18	10	9	12	13	3	4	5	10	13	13	10	10	96	97
1	62	1	0	10	30	30	0	0	18	15	16	12	33	30	7	7	5	5	9	9	4	14	7	9	12	12	5	5	11	15	10	13	10	10	80	99
1	61	1	0	10	30	30	0	0	30	25	23	18	45	41	7	7	5	5	9	9	9	11	10	10	10	12	5	5	15	15	11	13	10	10	91	97
1	63	0	0	10	28	29	0	0	18	14	18	13	35	32	6	7	5	5	7	9	9	12	10	9	10	12	5	5	15	15	10	12	10	10	87	96
1	63	0	1	15	28	29	0	0	34	30	48	43	28	24	7	7	4	5	9	9	7	8	4	5	10	12	4	5	13	13	5	6	9	10	72	80
1	75	0	2	17	29	29	0	0	15	13	51	45	34	30	7	7	5	5	5	7	5	5	9	9	9	9	5	5	13	15	2	9	10	10	70	81
1	71	0	0	12	30	30	0	0	37	33	39	36	53	50	7	7	5	5	9	9	5	13	10	10	8	9	5	5	10	15	7	11	10	10	80	94
1	60	0	1	15	30	30	0	0	15	15	8	4	32	27	7	7	5	5	8	9	8	13	10	10	10	13	5	5	12	13	13	12	10	10	88	97
1	72	1	2	17	30	30	0	0	20	16	18	14	25	21	7	7	5	5	5	8	5	6	10	9	13	12	5	5	10	13	6	9	10	10	76	84
1	76	1	1	15	27	29	0	0	21	18	17	13	35	32	7	7	5	5	8	9	4	7	7	9	11	13	5	5	13	15	13	12	9	10	84	92
1	79	0	0	12	30	30	0	0	25	21	25	20	49	46	7	7	5	5	6	9	10	10	9	9	9	10	4	5	14	15	10	13	10	10	84	93
1	66	0	0	12	27	29	0	0	19	15	22	17	38	34	4	6	5	5	8	9	7	7	8	10	10	9	4	5	1	5	11	12	10	10	68	78
2	65	0	2	20	27	28	0	0	15	15	33	29	26	21	7	7	5	5	9	9	8	14	9	10	10	12	5	5	14	15	13	13	8	10	88	100
2	61	1	2	17	28	29	0	0	23	19	28	24	36	32	7	7	5	5	9	9	10	9	8	8	10	10	5	5	14	14	11	10	10	10	89	87
2	67	1	2	17	30	30	0	0	30	25	42	37	46	41	7	7	5	5	9	9	7	13	3	3	9	10	5	5	11	10	11	12	10	10	77	84
2	74	0	0	12	27	28	0	0	18	14	52	48	39	36	7	7	5	5	7	8	7	9	10	9	9	9	5	5	12	13	11	13	10	10	83	88
2	70	1	1	15	29	29	0	0	39	32	11	7	43	40	7	7	5	5	8	9	8	8	9	9	8	9	4	5	8	8	11	12	10	10	78	82
2	73	0	2	17	27	29	0	0	35	29	36	32	35	31	7	7	5	5	9	9	6	7	8	9	4	5	5	5	10	14	10	12	10	10	74	83
2	64	1	2	17	28	29	0	0	15	11	25	20	46	42	6	7	3	5	7	9	20	21	6	6	8	9	3	4	10	9	9	9	9	10	81	89
2	65	0	1	15	29	29	0	0	37	35	48	44	42	39	7	7	5	5	8	8	7	9	8	9	9	10	5	5	13	14	6	8	7	8	75	83
2	79	0	0	10	28	29	0	0	46	39	42	38	51	48	6	7	5	5	6	9	11	14	9	9	11	13	5	5	15	15	13	12	10	10	91	99
2	65	0	0	10	30	30	0	0	19	14	34	28	38	36	7	7	5	5	6	9	14	15	9	9	11	13	5	5	10	10	11	12	10	10	88	95
2	70	1	1	15	29	29	0	0	39	32	11	7	43	40	7	7	5	5	8	9	8	9	9	9	8	10	4	5	8	14	11	12	10	10	78	90
2	65	1	2	17	27	29	0	0	30	25	19	15	24	22	7	7	5	5	8	9	6	9	6	7	9	10	5	5	7	9	12	13	7	8	72	82
2	73	0	2	17	27	29	0	0	35	30	36	31	35	32	7	7	5	5	9	9	6	8	8	9	4	5	5	5	10	13	10	12	10	10	74	83
2	77	0	2	17	27	29	0	0	46	41	35	31	39	36	5	7	3	4	6	8	18	19	6	9	10	11	3	4	10	10	9	10	7	8	77	90
2	66	1	1	15	29	29	0	0	16	11	32	28	34	31	7	7	5	5	9	9	10	11	8	9	10	12	5	5	14	15	11	12	10	10	89	95
3	66	0	1	15	27	28	0	0	14	11	33	28	37	34	7	7	5	5	8	9	5	14	8	10	11	13	5	5	14	15	10	13	10	10	83	101
3	70	1	1	15	30	30	0	0	28	15	31	24	20	17	7	7	4	5	9	9	7	12	4	9	10	12	4	5	13	15	5	11	9	10	72	95
3	66	0	1	15	27	29	0	0	15	13	16	10	27	23	7	7	5	5	5	8	5	14	9	10	9	12	5	5	13	15	2	10	10	10	70	96
3	69	1	1	15	30	30	0	0	21	20	24	17	34	26	7	7	5	5	8	9	13	18	7	10	11	12	5	5	14	15	13	12	10	10	93	103
3	75	0	2	17	30	30	0	0	25	15	20	12	30	23	7	7	5	5	9	9	6	13	8	9	4	9	5	5	10	15	10	13	10	10	74	95
3	65	0	1	15	28	29	0	0	24	20	31	27	37	31	4	6	6	5	5	8	7	13	9	10	10	12	5	5	5	10	15	13	10	10	81	92
3	69	0	2	17	28	29	0	0	15	14	14	9	43	35	7	7	5	5	8	9	10	16	10	10	12	12	3	4	5	10	13	13	10	10	96	96
3	67	1	1	15	29	29	0	0	17	13	8	0	29	26	7	7	5	5	8	9	7	13	10	10	12	13	5	5	9	14	11	13	10	10	84	99
3	65	0	1	15	27	29	0	0	32	25	38	30	43	35	7	7	5	5	9	9	9	14	10	10	12	12	5	5	15	15	12	13	10	10	94	100
3	68	0	1	15	29	29	0	0	16	13	29	26	34	29	7	7	5	5	8	9	14	16	9	9	8	9	5	5	14	15	11	12	10	10	91	97
3	67	1	2	17	29	29	0	0	15	14	24	20	31	25	7	7	5	5	7	9	14	18	9	10	10	12	5	5	4	10	10	12	10	10	81	98
3	67	1	2	17	29	29	0	0	45	31	35	29	44	40	7	7	5	5	8	9	10	16	10	9	8	9	5	5	15	15	9	12	10	10	87	97
3	68	0	1	15	28	28	0	0	16	14	29	26	28	21	7	7	5	5	9	9	9	14	10	10	12	12	5	5	10	15	9	13	10	10	86	100
3	71	0	1	15	28	29	0	0	15	11	20	12	35	28	7	7	5	5	6	9	10	16	9	9	9	13	4	5	14	15	10	12	10	10	84	101
3	67	0	1	15	29	29	0	0	18	11	19	11	33	25	7	7	5	5	7	9	8	12	9	9	9	13	5	5	15	15	10	12	10	10	85	97
4	73	0	1	15	28	28	0	0	47	45	20	17	39	36	7	7	5	5	9	9	7	7	9	10	12	12	5	5	14	15	13	13	10	10	91	93
4	67	0	1	15	27	29	0	0	23	21	8	5	31	27	7	5	5	5	8	8	8	8	7	9	11	12	5	4	15	15	10	12	10	10	86	88
4	79	0	0	10	29	29	0	0	44	40	18	13	33	29	7	7	5	5	6	8	17	17	5	6	9	10	5	5	7	7	11	12	10	10	82	87
4	66	0	1	15	28	29	0	0	14	12	35	31	37	33	5	5	3	3	7	7	22	22	7	7	10	10	3	4	11	11	9	9	8	9	85	87
4	72	1	2	17	30	30	0	0	18	15	29	25	42	39	7	7	5	5	7	7	7	8	10	9	9	9	5	5	12	12	11	11	10	10	83	83
4	63	0	0	12	27	29	0	0	20	17	15	11	37	35	7	7	5	5	7	7	6	6	10	10	10	11	5	5	15	14	10	12	10	10	85	87
4	66	0	0	10	30	30	0	0	29	27	16	13	32	28	7	7	5	5	6	6	10	9	9	9	9	8	4	5	14	15	10	11	10	10	84	85
4	72	1	1	15	27	29	0	0	31	28	40	38	45	41	7	7	4	4	9	9	7	7	4	4	10	9	4	5	13	12	5	5	9	9	72	71
4	65	0	1	15	28	29	0	0	15	13	18	15	37	34	7	7	5	5	8	9	10	10	10	9	12	12	3	4	5	7	13	12	10	10	83	85
4	65	1	2	17	30	30	0	0	22	20	22	19	32	29	7	7	5	5	5	6	5	5	8	8	9	9	5	5	15	13	9	9	10	10	78	77
4	64	1	1	15	30	30	0	0	26	25	28	24	33	32	6	7	5	5	7	9	9	8	10	10	10	9	5	5	15	15	10	10	10	10	87	88
4	72	0	0	10	30	30	0	0	51	47	26	22	41	41	7	7	5	5	5	7	5	5	10	9	13	12	5	5	10	9	6	6	10	10	76	75
4	71	1	1	15	30	30	0	0	24	20	23	23	38	36	7	7	5	5	8	9	7	7	10	9	9	10	5	5	10	11	13	13	10	10	84	86
4	69	1	1	15	30	30	0	0	17	12	18	19	24	21	6	7	5	5	7	9	9	9	10	9	10	10	5	5	15	15	10	10	10	10	87	89
4	65	0	1	15	30	30	0	0	32	26	36	34	50	46	7	7	4	5	9	9	7	6	4	4	10	9	4	4	13	12	5	7	9	10	72	73
